# Supplementary material for: The Unfolded Protein Response in a Murine Model of Alzheimer’s Disease: Looking for Predictors
Source: Int J Mol Sci. 2023 Nov 11;24(22):16200. doi: 10.3390/ijms242216200 (PMC10671834; doi:10.3390/ijms242216200)
Supplement: Supplementary file 1 [file ijms-24-16200-s001.zip]

Archive with 1 entries (1 files):
- ijms-2657383-supplementary.pdf
